# Supplementary material for: Identification and Validation of High LD Hotspot Genomic Regions Harboring Stem Rust Resistant Genes on 1B, 2A (Sr38), and 7B Chromosomes in Wheat
Source: Front Genet. 2021 Oct 1;12:749675. doi: 10.3389/fgene.2021.749675 (PMC8517078; doi:10.3389/fgene.2021.749675)
Supplement: Supplementary file 2 [file DataSheet1.xlsx]

## Sheet: Supplementary Table S1
Supplmentary Table 1: list of DUP17 genotypes, their pedigree information, their IT score, and genotypic scores for Sr38 and Sr24 genes
Nebraska Name	Genotypic Name	Sub_Population (SP)	Pedigree	MEAN	Sr38	Sr24
NE17564	x110035_8035_1T_4	G1	NW07534/Hitch//NE05426	0	1	0
NE17498	x110087_8085_3T_6	G1	NW03666/NE05426	0	1	0
NE17571	x110097_8095_1T_3	G1	NW10700/NW07534	0	1	0
NE17652	x110097_8095_3T_2	G1	NW10700/NW07534	0	1	0
NE17452	x110109_8107_1T_9	G1	NE08659/NW07534	0	1	0
NE17552	x110476_8467_1T_4	G1	Pan3144/T166//NE05426	0	1	1
NE17550	x111129_9204_PPOT_20	G1	NW07534/NE06545	0	1	0
NE17534	x110371_8366_1T_2	G2	KS020822-M-5/NE08402	0	1	0
NE17593	x110552_8542_1T_4	G2	Overland/KS011327M-2	0	1	0
NE17514	x110133_8130_1T_3	G1	NE09487/NE05426	0.125	1	0
NE17594	x110554_8544_1T_10	G2	NE08476/KS011327M-2	0.15	1	0
NE17563	x110035_8035_1T_2	G1	NW07534/Hitch//NE05426	0.25	1	0
NE17410	x110476_8467_1T_2	G1	Pan3144/T166//NE05426	0.25	1	0
NE17548	x111025_8996_1T_2	G1	Molly/NE06545//NE06545	0.25	1	0
NE17497	x110253_8248_1T_3	G2	NI08716/HV9W06-262//U5954-1-5	0.25	1	0
NE17496	x110566_8557_1T_12	G2	BC01131-24/NI04427//NE06545	0.25	1	0
NE17424	x110946_8920_1T_6	G2	Hitch/NE07409	0.25	0/1	1
NE17519	x110027_8027_2T_4	G3	NI10720W/NW03666	0.25	1	0
NE17489	x110367_8362_1T_6	G2	KS020319-7-2/NE07444	0.331667	1	1
NE17480	x110111_8109_1T_6	G1	NE06545/NW07534	0.333333	1	0
NE17483	x110252_8247_1T_6	G2	NI07717/HV9W06-509//NI04421	0.333333	1	0
NE17535	x110377_8371_1T_1	G2	NE08402/NE02558	0.333333	1	0
NE17629	NW13493_7	G3	SD98W175-1/NW03666	0.333333	1	0
NE17670	x110287_8282_2T_4	G2	NE09499/Camelot	0.416667	0	0
NE17511	x110035_8035_1T_1	G1	NW07534/Hitch//NE05426	0.5	1	1
NE17565	x110046_8046_1T_8	G1	NI10717W/NW07534	0.5	1	0
NE17538	x110454_8448_1T_6	G1	H9511-1/NE08476//NE06545	0.5	1	1
NE17608	x111130_9205_PPOT_7	G1	NW07534/NW08463	0.5	1	1
NE17454	x110017_8017_1T_1	G2	HV9W06-262/NE09532	0.5	1	0
NE17661	x110141_8138_1T_7	G2	NE09517/NE06545	0.5	1	0
NE17469	x110141_8138_3T_2	G2	NE09517/NE06545	0.5	1	1
NE17579	x110254_8249_1T_2	G2	NI08716/HV9W06-262//KS06O3A~58-2	0.5	1	0
NE17532	x110367_8362_2T_1	G2	KS020319-7-2/NE07444	0.5	1	1
NE17537	x110377_8371_1T_3	G2	NE08402/NE02558	0.5	1	0
NE17656	x110727_8712_1T_3	G2	NE09517/Overland	0.5	1	1
NE17522	x110027_8027_3T_6	G3	NI10720W/NW03666	0.5	1	0
NE17528	x110252_8247_1T_9	G2	NI07717/HV9W06-509//NI04421	0.541667	1	0
NE17635	x110755_8740_1T_7	G2	NE07487/NE08402	0.541667	1	0
NE17551	x110027_8027_3T_9	G3	NI10720W/NW03666	0.583333	1	0
NE17616	x110372_8367_1T_5	G2	KS020822-M-5/Overland	0.625	1	0
NE17627	NW13493_5	G3	SD98W175-1/NW03666	0.625	1	0
NE17539	x110458_8451_1T_3	G1	R41/NE06545//NE06545	0.65	1	1
NE17645	x110816_8799_2T_2	G2	NE09477/Hitch	0.65	1	1
NE17524	x110091_8089_1T_7	G1	NI09715W/NW07534	0.666667	1	0
NE17432	x110177_8173_1T_3	G2	KS011327M~2/BC01007-7//NE08509	0.666667	1	1
NE17625	NW13493_3	G3	SD98W175-1/NW03666	0.666667	1	0
NE17401	x110529_8519_1T_2	G1	NE06545/NI08708	0.75	1	0
NE17504	x110061_8061_1T_4	G1	NW07505/NW07534	0.75	1	0
NE17406	x110155_8152_1T_12	G1	BC01131-24/NE05418//NE06545	0.75	1	0
NE17529	x110291_8286_1T_1	G2	HV9W06-262/NI08708	0.75	1	0
NE17486	x110291_8286_1T_4	G2	HV9W06-262/NI08708	0.75	1	0
NE17533	x110371_8366_1T_1	G2	KS020822-M-5/NE08402	0.75	1	0
NE17495	x110552_8542_1T_6	G2	Overland/KS011327M-2	0.75	0/1	0
NE17520	x110027_8027_3T_1	G3	NI10720W/NW03666	0.75	1	0
NE17430	x110155_8152_2T_7	G1	BC01131-24/NE05418//NE06545	0.791667	1	0
NE17433	x110027_8027_1T_3	G3	NI10720W/NW03666	0.791667	1	0
NHH17501	xi100468_9	G2	Settler Cl/NE05403//Brawl_CL	0.833333	1	0
NE17606	x111125_9199_1T_5	G1	Tam112/NI07737//NW07534	0.833333	1	0
NE17636	x110724_8710_1T_4	G1	NE10678/NW07534	0.875	1	0
NE17660	x110028_8028_1T_4	G2	Anton/NW07534	0.875	1	0
NE17568	x110062_8062_3T_3	G2	SD06W160-2/NW07534	0.875	1	0
NE17624	NW13493_2	G3	SD98W175-1/NW03666	0.875	1	0
NE17600	x110665_8652_1T_3	G2	MILAN/10/ATTILA*2/9/KT/BAGE//FN/U/3/BZA/4/TRM/5/ALDAN/6/SERI/7/VEE#10/8/OPATA/11/TAM105/3/NE70654/BBY//BOW"S"/4/Century*3/TA2450/11/NW07505	0.8825	1	0
NE17621	NI12702W_2	G2	N03Y2014/NW03681//NuHills 10005	0.916667	1	1
NE17540	x110458_8451_1T_4	G1	R41/NE06545//NE06545	0.986667	1	0
NE17405	x110006_8006_1T_1	G1	NW07534/Mace	1	1	0
NE17493	x110476_8467_1T_6	G1	Pan3144/T166//NE05426	1	1	1
NE17413	x110038_8038_1T_3	G2	HV9W06-262/NI06736W	1	1	0
NE17658	x110069_8068_1T_12	G2	NW09627/Art	1	1	1
NE17642	x110097_8095_3T_8	G2	NW10700/NW07534	1	1	0
NE17420	x110233_8229_1T_2	G2	NE07531/CO050270//AgriproCJ	1	1	0
NE17488	x110367_8362_1T_3	G2	KS020319-7-2/NE07444	1	1	0
NE17618	x110670_8657_1T_2	G2	PBW343/HUITES/4/YAR/AE.SQUARROSA(783)//MILAN/3/BAV92/5/AU/CO652337//2*CA8-155/3/F474S1-1.1/6/NI08708	1	1	0
NE17604	x110833_8814_1T_3	G2	U5941-1-6/NE05548	1	1	0
NE17637	x110947_8921_1T_1	G2	Hitch/NE08452	1	1	1
NE17605	x110968_8942_1T_1	G2	Art/Hitch//WESLEYFHB1	1	1	0
NE17477	x110027_8027_3T_2	G3	NI10720W/NW03666	1	1	0
NE17453	x110113_8111_1T_2	G1	NE10479/NE06545	1.125	1	0
NE17638	x110724_8710_1T_5	G1	NE10678/NW07534	1.16667	1	0
NE17492	x110371_8366_1T_5	G2	KS020822-M-5/NE08402	1.16667	0/1	0
NE17458	x110006_8006_3T_4	G1	NW07534/Mace	1.25	1	0
NE17431	x110155_8152_2T_13	G1	BC01131-24/NE05418//NE06545	1.25	1	0
NE17466	x110137_8134_1T_3	G2	NE09437/NE03490	1.25	0	0
NE17544	x110461_8454_1T_3	G2	Pan3349/HV9W04-1594R//NE06607	1.29167	0	0
NE17457	x110006_8006_1T_4	G1	NW07534/Mace	1.325	1	0
NE17653	x110097_8095_3T_3	G1	NW10700/NW07534	1.325	1	0
NE17423	x110940_8914_1T_3	G2	File/HV9W06-509//NE07444	1.33242	1	1
NE17667	x110367_8362_3T_6	G2	KS020319-7-2/NE07444	1.3325	1	1
NE17444	x111129_9204_PPOT_12	G1	NW07534/NE06545	1.33333	1	1
NE17620	NI12702W_7	G2	N03Y2014/NW03681//NuHills 10005	1.33333	1	1
NE17527	x110252_8247_1T_5	G2	NI07717/HV9W06-509//NI04421	1.33333	1	1
NE17546	x110554_8544_1T_3	G2	NE08476/KS011327M-2	1.33333	1	0
NE17553	x110816_8799_3T_2	G2	NE09477/Hitch	1.33333	1	1
NE17435	x110111_8109_1T_12	G1	NE06545/NW07534	1.36667	1	0
NE17623	NI12702W_5	G2	N03Y2014/NW03681//NuHills 10005	1.375	1	1
NE17440	x110851_8832_1T_12	G2	W06*646/NI08708	1.375	0	0
NE17505	x110062_8062_2T_3	G1	SD06W160-2/NW07534	1.5	0/1	1
NE17417	x110155_8152_1T_5	G1	BC01131-24/NE05418//NE06545	1.5	0/1	0
NE17418	x110155_8152_1T_6	G1	BC01131-24/NE05418//NE06545	1.5	1	0
NE17663	x110159_8156_1T_5	G1	BC01139-1/NE04490//NE06545	1.5	1	0
NE17654	x110724_8710_1T_1	G1	NE10678/NW07534	1.5	1	0
NE17634	NI12702W_4	G2	N03Y2014/NW03681//NuHills 10005	1.5	1	1
NHH17502	x100473_1	G2	INFINITY CL/NE06545//Brawl CL+	1.5	1	1
NE17508	x110017_8017_1T_7	G2	HV9W06-262/NE09532	1.5	1	0
NE17647	x110947_8921_2T_1	G2	Hitch/NE08452	1.5	1	1
NHH17448	xi110012_9523_1T_9	G2	NW07505/Thunder_CL//Brawl_CL	1.5	0	0
NE17517	x110027_8027_1T_8	G3	NI10720W/NW03666	1.55556	1	0
NE17651	x110097_8095_2T_4	G1	NW10700/NW07534	1.625	0/1	0
NE17601	x110665_8652_1T_9	G2	MILAN/10/ATTILA*2/9/KT/BAGE//FN/U/3/BZA/4/TRM/5/ALDAN/6/SERI/7/VEE#10/8/OPATA/11/TAM105/3/NE70654/BBY//BOW"S"/4/Century*3/TA2450/11/NW07505	1.66667	1	0
NHH17450	xi110017_9530_1T_2	G2	Brawl_CL/NHH09655	1.66667	0	1
NE17422	x110728_8713_1T_4	G2	NE09517/NE08452	1.75	1	0
NE17434	x110027_8027_2T_3	G3	NI10720W/NW03666	1.875	0/1	0
NE17425	x111097_9170_3T_2	G2	Billing(N566/OK94P597)/3/ATTILA*2/PBW65//TNMU	1.91667	0	1
NE17419	x110155_8152_3T_1	G1	BC01131-24/NE05418//NE06545	2	1	0
NE17459	x110011_8011_3T_1	G2	N10MD2031/Camelot	2	1	0
NE17639	NW13669_2	G3	SD98W175-1-14/NW03666	2	1	0
NE17650	x110957_8932_1T_2	G2	Zhenyumai033/Overland//Overland	2.02083	0	0
NE17516	x110027_8027_1T_6	G3	NI10720W/NW03666	2.125	1	0
NE17414	x110038_8038_1T_7	G2	HV9W06-262/NI06736W	2.16667	0/1	0
NE17441	x110946_8920_1T_2	G2	Hitch/NE07409	2.16667	1	0
NHH17500	xi110017_9530_1T_4	G2	Brawl_CL/NHH09655	2.16667	0	1
NE17583	x110362_8357_2T_1	G2	NE08499/NE05496	2.1875	0	0
NE17549	NW13493_1	G3	SD98W175-1/NW03666	2.22222	1	0
NE17582	x110298_8293_2T_2	G2	NE07670/KS011327M~2//NE08452	2.25	1	0
NE17536	x110377_8371_1T_2	G2	NE08402/NE02558	2.25	0/1	0
NE17622	NI12702W_3	G2	N03Y2014/NW03681//NuHills 10005	2.5	1	1
NE17597	x110566_8557_1T_6	G2	BC01131-24/NI04427//NE06545	2.5	0	1
NE17644	x110816_8799_1T_5	G2	NE09477/Hitch	2.5	1	1
NHH17612	xi110017_9529_1T_11	G2	Brawl_CL/NHH09655	2.5	0	1
NE17628	NW13493_6	G3	SD98W175-1/NW03666	2.5	1	0
NE17461	x110014_8014_1T_4	G2	N10MD2107/NE06607	2.5625	0	1
NE17428	x110173_8170_PPOT_14	G2	KS06O3A~58-2/HV9W04-1594R//Anton	2.58333	0/1	1
NE17523	x110027_8027_3T_8	G3	NI10720W/NW03666	2.58333	0/1	0
NE17646	x110816_8799_3T_4	G2	NE09477/Hitch	2.625	0/1	1
NE17631	NW13570_2	G3	SD98W175-1/NW03666	2.66667	1	0
NHH17446	xi110023_9542_1T_8	G2	NE06430/Brawl_CL	2.66667	0	0
NE17513	x110006_8006_3T_7	G1	NW07534/Mace	2.75	1	0
NHH17451	xi110017_9530_1T_5	G2	Brawl_CL/NHH09655	2.75	0	1
NE17669	x110532_8522_1T_3	G2	NE06469/NI04421	2.79167	0	1
NE17640	NW13669_5	G3	SD98W175-1-14/NW03666	3	1	0
NE17521	x110027_8027_3T_5	G3	NI10720W/NW03666	3	1	0
NE17445	x110307_8302_1T_2	G2	Xiaoyan22-2/NE09467//Wesley	3.125	0	1
NE17474	x110158_8155_1T_12	G1	BC01139-1/NE04490//NE06545	3.25	0/1	0
NE17666	x110287_8282_3T_7	G2	NE09499/Camelot	3.375	0	0
NE17556	x110035_8035_1T_3	G1	NW07534/Hitch//NE05426	3.5	1	0
NE17567	x110062_8062_3T_1	G1	SD06W160-2/NW07534	3.5	0/1	0
NE17439	x110831_8812_1T_1	G1	U5954-1-5/Camelot	3.5	0/1	1
NE17470	x110142_8139_1T_2	G2	NE09684/Overland	3.5	0	0
NHH17559	xi110016_9527_1T_1	G2	Brawl_CL/NHH09655	3.5	0	1
NE17630	NW13570_1	G3	SD98W175-1/NW03666	3.5	1	0
NE17476	x110027_8027_1T_9	G3	NI10720W/NW03666	3.5	1	0
NE17584	x110365_8360_1T_3	G2	NE09499/NI09715W	3.54167	0	0
NE17518	x110027_8027_1T_10	G3	NI10720W/NW03666	3.625	0/1	0
NHH17429	x100473_2	G2	INFINITY CL/NE06545//Brawl CL+	3.65	0/1	1
NE17554	x110311_8306_2T_3	G2	Xiaoyan216/BC01139-1//Armour	3.75	0	0
NHH17447	xi110017_9529_1T_12	G2	Brawl_CL/NHH09655	3.81667	0	1
NE17481	x110214_8210_1T_2	G2	B171/NI07701//NE06430	3.875	0	0
NE17409	x111129_9204_1T_8	G1	NW07534/NE06545	4	1	0
NE17464	x110121_8118_2T_1	G2	OK05511/NI06736W	4	0	0
NE17664	x110287_8282_1T_4	G2	NE09499/Camelot	4	0	0
NE17487	x110367_8362_1T_1	G2	KS020319-7-2/NE07444	4	0/1	0
NHH17449	xi110016_9525_1T_2	G2	Brawl_CL/NHH09655	4.08333	0	1
NE17436	x110236_8232_1T_2	G2	NW08460/ThunderCL//NHH10621	4.125	0	0
NE17586	x110371_8366_1T_4	G2	KS020822-M-5/NE08402	4.125	0/1	0
NE17494	x110551_8541_3T_1	G2	NI04421/CO050337-2	4.125	0	0
NE17512	x110006_8006_3T_1	G1	NW07534/Mace	4.16667	0/1	0
NE17598	x110566_8557_1T_7	G2	BC01131-24/NI04427//NE06545	4.16667	0	1
NE17599	x110566_8557_1T_8	G2	BC01131-24/NI04427//NE06545	4.20833	0	1
NE17576	x110214_8210_1T_6	G2	B171/NI07701//NE06430	4.41667	0	1
NE17475	x110027_8027_1T_4	G3	NI10720W/NW03666	4.45833	0/1	1
NE17662	x110142_8139_1T_1	G2	NE09684/Overland	4.5	0	0
NE17515	x110145_8142_1T_3	G2	SD05085-1/NE06469	4.5	0	0
NE17665	x110287_8282_3T_4	G2	NE09499/Camelot	4.54167	0	0
NHH17411	x100478_11	G2	Settler Cl/NE05426//Brawl CL+	4.625	0	0
NE17482	x110251_8246_1T_5	G2	NI07717/HV9W06-509//NI06731	4.66667	0	0
NHH17557	xi110012_9552_2T_2	G2	NW07505/Thunder_CL//Brawl_CL	4.75	0	0
NE17659	x110087_8085_3T_1	G3	NW03666/NE05426	4.75	0/1	1
NHH17558	x100464_2	G2	INFINITY CL/NE09655//Brawl CL+	4.875	0	0
NE17465	x110137_8134_1T_1	G2	NE09437/NE03490	4.875	0	0
NE17442	x110108_8106_PPOT_13	G3	NI06736W/NW03666	4.875	0	0
NE17596	x110554_8544_3T_3	G2	NE08476/KS011327M-2	4.91667	0/1	0
NE17462	x110014_8014_1T_7	G2	N10MD2107/NE06607	4.91667	0	1
NE17404	x110038_8038_1T_5	G2	HV9W06-262/NI06736W	4.91667	0/1	0
NE17547	x110554_8544_1T_8	G2	NE08476/KS011327M-2	5	0/1	0
NE17467	x110137_8134_1T_5	G2	NE09437/NE03490	5.125	0	0
NE17499	x110548_8539_1T_4	G2	Armour/NI04420	5.125	0	0
NE17555	x110129_8126_1T_4	G2	NE10678/MTW0880	5.16667	0	0
NE17566	x110061_8061_1T_1	G1	NW07505/NW07534	5.16667	0/1	0
NE17437	x110549_8540_2T_1	G2	Armour/NI04420	5.25	0	0
NE17643	x110719_8705_1T_2	G2	CO06424/NE02558	5.25	0/1	0
NE17542	x110458_8451_1T_8	G1	R41/NE06545//NE06545	5.375	0/1	1
NHH17503	xi110011_9520_1T_5	G2	NW07505/Thunder_CL//Brawl_CL	5.375	0	0
NE17402	x110549_8540_1T_6	G2	Armour/NI04420	5.83333	0	0
NE17471	x110155_8152_3T_12	G1	BC01131-24/NE05418//NE06545	5.875	1	0
NE17648	NE13434_1	G2	TX00D1390/NE02495//NE01481	5.875	0	0
NE17531	x110341_8336_1T_4	G2	NE05496/NE02558	5.875	0/1	0
NE17545	x110551_8541_3T_2	G2	NI04421/CO050337-2	5.875	0	0
NE17463	x110014_8014_1T_9	G2	N10MD2107/NE06607	6	0	0
NE17602	x110665_8652_1T_11	G2	MILAN/10/ATTILA*2/9/KT/BAGE//FN/U/3/BZA/4/TRM/5/ALDAN/6/SERI/7/VEE#10/8/OPATA/11/TAM105/3/NE70654/BBY//BOW"S"/4/Century*3/TA2450/11/NW07505	6	0/1	0
NE17456	x110038_8038_1T_4	G2	HV9W06-262/NI06736W	6.08333	0	0
NE17403	x110549_8540_2T_4	G2	Armour/NI04420	6.125	0	0
NE17412	x110099_8097_1T_2	G2	NI06736W/NI08708	6.20833	0	0
NE17610	x110087_8085_1T_1	G3	NW03666/NE05426	6.25	0/1	0
NE17587	x110372_8367_1T_3	G2	KS020822-M-5/Overland	6.3125	0/1	0
NE17574	x110097_8095_2T_7	G1	NW10700/NW07534	6.5	0	0
NE17632	x111129_9204_PPOT_15	G1	NW07534/NE06545	6.5	0/1	0
NE17580	x110287_8282_2T_1	G2	NE09499/Camelot	6.54167	0	0
NE17633	NE13515_2	G2	HV9W00-B267/NI04421//NI04427	6.75	0/1	0
NE17573	x110097_8095_1T_9	G1	NW10700/NW07534	6.83333	0/1	0
NE17407	x110549_8540_3T_1	G2	Armour/NI04420	7.41667	0	0
NE17468	x110137_8134_1T_7	G2	NE09437/NE03490	7.5	0	0
NE17530	x110341_8336_1T_1	G2	NE05496/NE02558	8	0/1	0

## Sheet: Supplementary Table S2
Supplementary table 2: Detailed GWAS results for resistance to the QFCSC stem rust race
Marker ID	Chromosome	Position	P value	R2 (%)	alleles	Targat allele	allele effects	Mourad et al 2019	gene model	Protein coding
S1B_674572854	1B	674572854	5.5642e-06	12.756	C/T	C	-1.7601
S1B_547524267	1B	547524267	0.00013562	8.303	T/C	T	-1.4258		TraesCS1B02G322500.1	Pectin lyase fold/virulence factor
S1B_561712520	1B	561712520	0.00038525	6.04	A/G	A	-2.155		TraesCS1B02G334700.1
S1B_561712544	1B	561712544	0.00038525	6.04	C/T	C	-2.155
S2A_2336941	2A	2336941	6.8299e-07	14.632	T/C	T	-2.26824	x	TraesCS2A02G003700.1	Receptor-like kinases
S2A_2336947	2A	2336947	6.8299e-07	14.632	G/C	G	-2.26824	x	TraesCS2A02G003700.1	Receptor-like kinases
S2A_2336965	2A	2336965	6.8299e-07	14.632	G/A	G	-2.26824	x	TraesCS2A02G003700.1	Receptor-like kinases
S2A_2336977	2A	2336977	6.8299e-07	14.632	T/C	T	-2.26824	x	TraesCS2A02G003700.1	Receptor-like kinases
S2A_2800562	2A	2800562	1.0051e-07	17.744	G/A	G	-2.49933	x	NA
S2A_2800596	2A	2800596	1.0051e-07	17.744	G/A	G	-2.49933	x
S2A_2800603	2A	2800603	1.0051e-07	17.744	C/G	C	-2.4993	x
S2A_2800711	2A	2800711	2.7589e-07	16.577	A/G	A	-2.4592	x	NA
S2A_3965047	2A	3965047	8.4962e-09	20.714	T/C	T	-2.72689	x	TraesCS2A02G010200.2	START-like domain superfamily
S2A_3965054	2A	3965054	8.4962e-09	20.714	C/T	C	-2.7269	x	TraesCS2A02G010200.2	START-like domain superfamily
S2A_4942949	2A	4942949	1.8094e-06	14.679	C/T	C	-2.2294
S2A_8142744	2A	8142744	4.426e-07	16.71	A/G	A	-2.4172		TraesCS2A02G017300.1	FBD domain/ F-box domain-containing plant proteins
S2A_8143171	2A	8143171	4.5297e-09	21.564	G/C	G	-2.79406		TraesCS2A02G017300.1	FBD domain/ F-box domain-containing plant proteins
S2A_11866595	2A	11866595	2.5194e-07	16.183	A/G	A	-2.4488
S2A_11866596	2A	11866596	2.5194e-07	16.183	C/G	C	-2.4488
S2A_13028312	2A	13028312	3.086e-09	25.614	G/A	G	-2.83792		TraesCS2A02G028800	ABC transporter type 1, transmembrane domain superfamily
S2A_13028321	2A	13028321	3.086e-09	25.614	G/C	G	-2.83792		TraesCS2A02G028800	ABC transporter type 1, transmembrane domain superfamily
S2A_13028346	2A	13028346	3.086e-09	25.614	G/C	G	-2.83792		TraesCS2A02G028800	ABC transporter type 1, transmembrane domain superfamily
S2A_13606443	2A	13606443	1.0665e-08	19.588	T/C	T	-2.73822
S2A_13606453	2A	13606453	4.5523e-09	20.599	A/G	A	-2.7956
S2A_14215185	2A	14215185	1.4008e-06	13.668	A/G	A	-2.0922		TraesCS2A02G030800	Cullin repeat-like-containing domain superfamily
S2A_14215207	2A	14215207	1.4008e-06	13.668	A/G	A	-2.0922		TraesCS2A02G030800	Cullin repeat-like-containing domain superfamily
S2A_14215225	2A	14215225	1.4008e-06	13.668	G/C	G	-2.09225		TraesCS2A02G030800	Cullin repeat-like-containing domain superfamily
S2A_14215235	2A	14215235	1.4008e-06	13.668	A/G	A	-2.0922		TraesCS2A02G030800	Cullin repeat-like-containing domain superfamily
S2A_14215359	2A	14215359	4.743e-07	15.856	C/T	C	-2.3134
S2A_14418760	2A	14418760	1.8041e-07	16.795	A/G	A	-2.5995
S2A_14532726	2A	14532726	4.09e-07	15.736	G/A	G	-2.38279		TraesCS2A02G031500.1	P-loop containing nucleoside triphosphate hydrolase
S2A_14532760	2A	14532760	3.6862e-07	15.843	G/C	G	-2.40108		TraesCS2A02G031500.1	P-loop containing nucleoside triphosphate hydrolase
S2A_14900139	2A	14900139	6.9525e-09	22.963	C/T	C	-2.7152
S2A_14900140	2A	14900140	6.9525e-09	22.963	C/G	C	-2.7152
S2A_14900144	2A	14900144	8.1188e-09	22.213	G/A	G	-2.8084
S2A_14978553	2A	14978553	4.6715e-07	15.333	T/C	T	-2.53708
S2A_15003606	2A	15003606	1.3926e-06	13.845	T/G	T	-2.15207		TraesCS2A02G033700.1	Histidine kinase/HSP90-like ATPase superfamily
S2A_15003609	2A	15003609	1.3926e-06	13.845	C/G	C	-2.1521		TraesCS2A02G033700.1	Histidine kinase/HSP90-like ATPase superfamily
S2A_15449240	2A	15449240	8.1587e-08	19.451	C/G	C	-2.8134		TraesCS2A02G035600.1	Chloramphenicol acetyltransferase-like domain superfamily
S2A_15755542	2A	15755542	2.3512e-07	18.001	C/T	C	-2.5893		TraesCS2A02G036900.1	Isopenicillin N synthase-like
S2A_15755581	2A	15755581	1.1395e-08	19.643	A/G	A	-2.7369		TraesCS2A02G036900.1	Isopenicillin N synthase-like
S2A_15757254	2A	15757254	2.3566e-06	13.734	C/G	C	-2.2622		TraesCS2A02G036900.1	Isopenicillin N synthase-like
S2A_15962301	2A	15962301	1.2329e-07	17.76	T/C	T	-2.56538
S2A_16509035	2A	16509035	1.2586e-07	18.491	T/C	T	-2.59422
S2A_16617246	2A	16617246	6.2753e-09	20.372	A/C	A	-2.6818		TraesCS2A02G040600.1	Chloramphenicol acetyltransferase-like domain superfamily
S2A_16872340	2A	16872340	2.1504e-07	17.266	G/A	G	-2.5782		TraesCS2A02G042000.2	Histidine phosphatase superfamily
S2A_16872356	2A	16872356	2.1504e-07	17.266	T/G	T	-2.5782		TraesCS2A02G042000.2	Histidine phosphatase superfamily
S2A_16872363	2A	16872363	2.1504e-07	17.266	A/G	A	-2.5782		TraesCS2A02G042000.2	Histidine phosphatase superfamily
S2A_16872380	2A	16872380	2.1504e-07	17.266	C/T	C	-2.5782		TraesCS2A02G042000.2	Histidine phosphatase superfamily
S2A_17002864	2A	17002864	1.3663e-07	18.937	C/G	C	-2.628		TraesCS2A02G042400.1	P-loop containing nucleoside triphosphate hydrolase
S2A_17002870	2A	17002870	3.0334e-07	17.327	A/G	A	-2.5198		TraesCS2A02G042400.1	P-loop containing nucleoside triphosphate hydrolase
S2A_17118415	2A	17118415	2.4075e-07	17.372	G/A	G	-2.59154		TraesCS2A02G042800.1	Chloramphenicol acetyltransferase-like domain superfamily
S2A_17871807	2A	17871807	1.9074e-07	17.066	G/A	A	-2.60042
S2A_17871812	2A	17871812	1.9074e-07	17.066	C/G	C	-2.6004
S2A_18410303	2A	18410303	2.3349e-06	15.076	C/T	C	-2.1838		TraesCS2A02G047600.1	Protein kinase-like domain superfamily
S2A_18410311	2A	18410311	2.3349e-06	15.076	T/G	T	-2.18384		TraesCS2A02G047600.1	Protein kinase-like domain superfamily
S2A_18410312	2A	18410312	6.9742e-07	16.744	G/A	G	-2.33139		TraesCS2A02G047600.1	Protein kinase-like domain superfamily
S2A_18468495	2A	18468495	8.15e-09	20.338	C/G	C	-2.6116		TraesCS2A02G047600.1	Protein kinase-like domain superfamily
S2A_18487785	2A	18487785	9.3039e-07	15.356	G/C	G	-2.39042		TraesCS2A02G047600.1	Protein kinase-like domain superfamily
S2A_18495181	2A	18495181	1.8438e-06	14.228	G/C	G	-2.33989		TraesCS2A02G047600.1	Protein kinase-like domain superfamily
S2A_19049803	2A	19049803	6.4627e-08	19.711	G/A	G	-2.69094
S2A_21005775	2A	21005775	1.033e-07	17.471	T/C	T	-2.53741		TraesCS2A02G052600.1	FAD-binding, type PCMH, subdomain 1
S2A_21005792	2A	21005792	1.1359e-07	17.553	T/C	C	-2.54044		TraesCS2A02G052600.1	FAD-binding, type PCMH, subdomain 1
S2B_28097761	2B	28097761	6.6773e-05	9.491	C/G	C	-1.9702		TraesCS2B02G057600	MFS transporter superfamily
S7B_704826623	7B	704826623	3.1746e-05	12.125	A/G	A	-1.8973		TraesCS7B02G439700.1	Cytochrome P450 Enzymes + Cytochrome P450, E-class, group I
S7B_704826632	7B	704826632	3.1746e-05	12.125	G/A	G	-1.89725		TraesCS7B02G439400.1	Cytochrome P450 Enzymes + Cytochrome P450, E-class, group I
S7B_704943664	7B	704943664	6.8871e-05	12.266	C/A	C	-1.9012		TraesCS7B02G439800.1	Cytochrome P450 Enzymes + Cytochrome P450, E-class, group I
S7B_704943687	7B	704943687	6.8871e-05	12.266	T/A	C	-1.9012		TraesCS7B02G439900.1	P-loop containing nucleoside triphosphate hydrolase
S7B_704827404	7B	704827404	0.00010247	12.745	C/G	C	-1.85647
S7B_704827432	7B	704827432	0.00010247	12.745	C/G	T	-1.85647
S7B_705256749	7B	705256749	0.0003562	11.41	T/C	T	-1.79422
S7B_705256765	7B	705256765	0.0003562	11.41	T/C	T	-1.79422
SUN_367803425	UN	367803425	8.5299e-09	22.748	T/C	T	-2.7612
SUN_12621574	UN	12621574	4.7016e-08	18.97	C/A	C	-2.42401
SUN_12621584	UN	12621584	4.7016e-08	18.97	C/T	C	-2.424
SUN_12621596	UN	12621596	4.7016e-08	18.97	A/C	A	-2.424
SUN_12617412	UN	12617412	1.0923e-07	19.83	A/G	A	-2.4913
SUN_12617435	UN	12617435	1.0923e-07	19.83	G/C	G	-2.49125
SUN_12441668	UN	12441668	1.2773e-07	18.593	T/C	T	-2.58942
SUN_12441675	UN	12441675	1.2773e-07	18.593	G/A	G	-2.58942
SUN_12522200	UN	12522200	4.564e-07	17.192	T/C	T	-2.56942
SUN_462395253	UN	462395253	2.7426e-06	14.788	C/A	C	-2.13335
SUN_12527313	UN	12527313	6.5646e-05	9.552	C/A	C	-1.95385
SUN_12527317	UN	12527317	6.5646e-05	9.552	T/C	T	-1.95385

## Sheet: Supplementary Table S3
Supplementary Table 3: number of resistant alleles/genoytpe, number of genomic regions (GR), IT score, and population structure of the selected and resistant genotypes
			IT Score	0.916667	0	0	0.75	0.25	0.875	0	0.8825	0.541667	0.75	0.5	0.25	0.5	0.875	0.65	0.5	0.15	0.125	0.666667	0.791667	0.666667	0.625	0.5	0.583333	0.75	0.5	0.791667	0.25	0.333333	0.5	0.666667	0.333333	0.875	0.333333	0.5	0.75	0.416667	0.65	0.986667	0.25	0.25	0	0.331667	0.5	0	0.833333
			Sub_opulation	SP2	SP1	SP2	SP2	SP1	SP1	SP1	SP2	SP2	SP1	SP2	SP2	SP2	SP2	SP2	SP1	SP2	SP1	SP3	SP3	SP1	SP2	SP3	SP3	SP3	SP2	SP1	SP2	SP2	SP2	SP2	SP2	SP2	SP1	SP1	SP1	SP2	SP1	SP1	SP3	SP1	SP1	SP2	SP2	SP1	SP1
			Nebraska Names	NE17621	NE17452	NE17593	NE17495	NE17548	NE17636	NE17498	NE17600	NE17635	NE17504	NE17454	NE17496	NE17469	NE17660	NE17645	NE17511	NE17594	NE17514	NE17625	NE17433	NE17524	NE17616	NE17522	NE17551	NE17520	NE17532	NE17430	NE17497	NE17535	NE17537	NE17432	NE17483	NE17568	NE17480	NE17608	NE17401	NE17670	NE17539	NE17540	NE17519	NE17410	NE17552	NE17489	NE17579	NE17550	NE17606
#Marker ID	Chr	Targat Allele	Genomic regoin/genotype	NI12702W_2	x110109_8107_1T_9	x110552_8542_1T_4	x110552_8542_1T_6	x111025_8996_1T_2	x110724_8710_1T_4	x110087_8085_3T_6	x110665_8652_1T_3	x110755_8740_1T_7	x110061_8061_1T_4	x110017_8017_1T_1	x110566_8557_1T_12	x110141_8138_3T_2	x110028_8028_1T_4	x110816_8799_2T_2	x110035_8035_1T_1	x110554_8544_1T_10	x110133_8130_1T_3	NW13493_3	x110027_8027_1T_3	x110091_8089_1T_7	x110372_8367_1T_5	x110027_8027_3T_6	x110027_8027_3T_9	x110027_8027_3T_1	x110367_8362_2T_1	x110155_8152_2T_7	x110253_8248_1T_3	x110377_8371_1T_1	x110377_8371_1T_3	x110177_8173_1T_3	x110252_8247_1T_6	x110062_8062_3T_3	x110111_8109_1T_6	x111130_9205_PPOT_7	x110529_8519_1T_2	x110287_8282_2T_4	x110458_8451_1T_3	x110458_8451_1T_4	x110027_8027_2T_4	x110476_8467_1T_2	x110476_8467_1T_4	x110367_8362_1T_6	x110254_8249_1T_2	x111129_9204_PPOT_20	x111125_9199_1T_5
S1B_547524267	1B	T	GR1	N	1	1	N	0	1	1	0	0	N	1	1	1	1	N	1	1	N	1	1	1	1	1	1	1	1	1	N	1	0	1	0	1	1	1	1	0	0	0	1	1	1	1	0	1	1
S1B_561712520	1B	A	GR1	1	1	1	1	1	1	1	1	1	1	1	1	1	1	0	1	1	1	1	1	1	1	1	1	1	1	1	1	1	1	1	1	1	1	1	1	1	1	1	1	1	1	1	1	1	1
S1B_561712544	1B	C	GR1	1	1	1	1	1	1	1	1	1	1	1	1	1	1	0	1	1	1	1	1	1	1	1	1	1	1	1	1	1	1	1	1	1	1	1	1	1	1	1	1	1	1	1	1	1	1
S1B_674572854	1B	C	GR1	1	1	N	0	1	1	0	1	N	0	N	1	1	N	1	N	N	1	1	1	1	1	1	1	1	1	1	N	1	1	1	N	1	1	1	0	1	1	1	1	1	1	1	1	1	1
S2A_11866595	2A	A	GR2	1	1	1	1	1	1	1	1	1	1	0	1	1	1	1	1	1	1	1	1	1	1	1	1	1	1	1	1	1	1	1	1	1	1	1	1	0	1	1	1	1	1	1	1	1	1
S2A_11866596	2A	C	GR2	1	1	1	1	1	1	1	1	1	1	0	1	1	1	1	1	1	1	1	1	1	1	1	1	1	1	1	1	1	1	1	1	1	1	1	1	0	1	1	1	1	1	1	1	1	1
S2A_13028312	2A	G	GR2	1	1	1	1	1	1	1	1	1	1	1	1	1	1	1	1	1	1	1	1	1	1	1	1	1	1	1	1	1	1	1	1	1	1	1	1	0	1	1	1	1	1	1	1	1	1
S2A_13028321	2A	G	GR2	1	1	1	1	1	1	1	1	1	1	1	1	1	1	1	1	1	1	1	1	1	1	1	1	1	1	1	1	1	1	1	1	1	1	1	1	0	1	1	1	1	1	1	1	1	1
S2A_13028346	2A	G	GR2	1	1	1	1	1	1	1	1	1	1	1	1	1	1	1	1	1	1	1	1	1	1	1	1	1	1	1	1	1	1	1	1	1	1	1	1	0	1	1	1	1	1	1	1	1	1
S2A_13606443	2A	T	GR2	1	1	1	1	0	1	1	1	1	1	1	1	1	1	1	1	1	1	1	1	1	1	1	1	1	1	1	1	1	1	1	1	1	1	1	1	0	1	1	1	1	1	1	1	1	1
S2A_13606453	2A	A	GR2	1	1	1	1	1	1	1	1	1	1	1	1	1	1	1	1	1	1	1	1	1	1	1	1	1	1	1	1	1	1	1	1	1	1	1	1	0	1	1	1	1	1	1	1	1	1
S2A_14215185	2A	A	GR2	1	1	1	1	0	1	1	1	1	1	0	1	1	1	1	1	1	1	1	1	1	1	1	1	1	1	1	1	1	1	1	1	1	1	1	1	0	1	1	1	1	1	1	1	1	1
S2A_14215207	2A	A	GR2	1	1	1	1	0	1	1	1	1	1	0	1	1	1	1	1	1	1	1	1	1	1	1	1	1	1	1	1	1	1	1	1	1	1	1	1	0	1	1	1	1	1	1	1	1	1
S2A_14215225	2A	G	GR2	1	1	1	1	0	1	1	1	1	1	0	1	1	1	1	1	1	1	1	1	1	1	1	1	1	1	1	1	1	1	1	1	1	1	1	1	0	1	1	1	1	1	1	1	1	1
S2A_14215235	2A	A	GR2	1	1	1	1	0	1	1	1	1	1	0	1	1	1	1	1	1	1	1	1	1	1	1	1	1	1	1	1	1	1	1	1	1	1	1	1	0	1	1	1	1	1	1	1	1	1
S2A_14215359	2A	C	GR2	1	1	1	0	0	1	1	1	1	1	1	1	1	1	1	1	1	1	1	1	1	1	1	1	1	1	1	1	1	1	1	1	1	1	1	1	0	1	1	1	1	1	1	1	1	1
S2A_14418760	2A	A	GR2	1	1	1	1	1	1	1	1	1	1	1	1	1	1	1	1	1	1	1	1	1	1	1	1	1	1	1	1	1	1	1	1	1	1	1	1	0	1	1	1	1	1	1	1	1	1
S2A_14532726	2A	G	GR2	1	1	1	1	0	1	1	1	1	1	1	1	1	1	1	1	1	1	1	1	1	1	1	1	1	1	1	1	1	1	1	1	1	1	1	1	0	1	1	1	1	1	1	1	1	1
S2A_14532760	2A	G	GR2	1	1	1	1	1	1	1	1	1	1	1	1	1	1	1	1	1	1	1	1	1	1	1	1	1	1	1	1	1	1	1	1	1	1	1	1	0	1	1	1	1	1	1	1	1	1
S2A_14900139	2A	C	GR2	1	1	1	1	1	1	1	1	1	1	1	1	1	1	1	1	1	1	1	1	1	1	1	1	1	1	1	1	1	1	1	1	1	1	1	1	0	1	1	1	1	1	1	1	1	1
S2A_14900140	2A	C	GR2	1	1	1	1	1	1	1	1	1	1	1	1	1	1	1	1	1	1	1	1	1	1	1	1	1	1	1	1	1	1	1	1	1	1	1	1	0	1	1	1	1	1	1	1	1	1
S2A_14900144	2A	G	GR2	1	1	1	1	1	1	1	1	1	1	1	1	1	1	1	1	1	1	1	1	1	1	1	1	1	1	1	1	1	1	1	1	1	1	1	1	0	1	1	1	1	1	1	1	1	1
S2A_14978553	2A	T	GR2	1	1	1	1	1	1	1	1	1	1	1	1	1	1	1	1	1	1	1	1	1	1	1	1	1	1	1	1	1	1	1	1	1	1	1	1	0	1	1	1	1	1	1	1	1	1
S2A_15003606	2A	T	GR2	1	1	1	1	0	1	1	1	1	1	1	1	1	1	1	1	1	1	1	1	1	1	1	1	1	1	1	1	1	1	1	1	1	1	1	1	0	1	1	1	1	1	1	1	1	1
S2A_15003609	2A	C	GR2	1	1	1	1	0	1	1	1	1	1	1	1	1	1	1	1	1	1	1	1	1	1	1	1	1	1	1	1	1	1	1	1	1	1	1	1	0	1	1	1	1	1	1	1	1	1
S2A_15449240	2A	C	GR2	1	1	1	1	1	1	1	1	1	1	1	1	1	1	1	1	1	1	1	1	1	1	1	1	1	1	1	1	1	1	1	1	1	1	1	1	0	1	1	1	1	1	1	1	1	1
S2A_15755542	2A	C	GR2	1	1	1	1	1	1	1	1	1	1	1	1	1	1	1	1	1	1	1	1	1	1	1	1	1	1	1	1	1	1	1	1	1	1	1	1	0	1	1	1	1	1	1	1	1	1
S2A_15755581	2A	A	GR2	1	1	1	1	0	1	1	1	1	1	1	1	1	1	1	1	1	1	1	1	1	1	1	1	1	1	1	1	1	1	1	1	1	1	1	1	0	1	1	1	1	1	1	1	1	1
S2A_15757254	2A	C	GR2	1	1	1	1	1	1	1	1	1	1	1	1	1	1	1	1	1	1	1	1	1	1	1	1	1	1	1	1	1	1	1	1	1	1	1	1	0	1	1	1	1	1	1	1	1	1
S2A_15962301	2A	T	GR2	1	1	1	1	1	1	1	1	1	1	1	1	1	1	1	1	1	1	1	1	1	1	1	1	1	1	1	1	1	1	1	1	1	1	1	1	0	1	1	1	1	1	1	1	1	1
S2A_16509035	2A	T	GR2	1	1	1	1	1	1	1	1	1	1	1	1	1	1	1	1	1	1	1	1	1	1	1	1	1	1	1	1	1	1	1	1	1	1	1	1	0	1	1	1	1	1	1	1	1	1
S2A_16617246	2A	A	GR2	1	1	1	1	1	1	1	1	1	1	1	1	1	1	1	1	1	1	1	1	1	1	1	1	1	1	1	1	1	1	1	1	1	1	1	1	0	1	1	1	1	1	1	1	1	1
S2A_16872340	2A	G	GR2	1	1	1	1	1	1	1	1	1	1	1	1	1	1	1	1	1	1	1	1	1	1	1	1	1	1	1	1	1	1	1	1	1	1	1	1	0	1	1	1	1	1	1	1	1	1
S2A_16872356	2A	T	GR2	1	1	1	1	1	1	1	1	1	1	1	1	1	1	1	1	1	1	1	1	1	1	1	1	1	1	1	1	1	1	1	1	1	1	1	1	0	1	1	1	1	1	1	1	1	1
S2A_16872363	2A	A	GR2	1	1	1	1	1	1	1	1	1	1	1	1	1	1	1	1	1	1	1	1	1	1	1	1	1	1	1	1	1	1	1	1	1	1	1	1	0	1	1	1	1	1	1	1	1	1
S2A_16872380	2A	C	GR2	1	1	1	1	1	1	1	1	1	1	1	1	1	1	1	1	1	1	1	1	1	1	1	1	1	1	1	1	1	1	1	1	1	1	1	1	0	1	1	1	1	1	1	1	1	1
S2A_17002864	2A	C	GR2	1	1	1	1	1	1	1	1	1	1	1	1	1	1	1	1	1	1	1	1	1	1	1	1	1	1	1	1	1	1	1	1	1	1	1	1	0	1	1	1	1	1	1	1	1	1
S2A_17002870	2A	A	GR2	1	1	1	1	1	1	1	0	1	1	1	1	1	1	1	1	1	1	1	1	1	1	1	1	1	1	1	1	1	1	1	1	1	1	1	1	0	1	1	1	1	1	1	1	1	1
S2A_17118415	2A	G	GR2	1	1	1	1	1	1	1	1	1	1	1	1	1	1	1	1	1	1	1	1	1	1	1	1	1	1	1	1	1	1	1	1	1	1	1	1	0	1	1	1	1	1	1	1	1	1
S2A_17871807	2A	G	GR2	1	1	1	1	1	1	1	1	1	1	1	1	1	1	1	1	1	1	1	1	1	1	1	1	1	1	1	1	1	1	1	1	1	1	1	1	0	1	1	1	1	1	1	1	1	1
S2A_17871812	2A	C	GR2	1	1	1	1	1	1	1	1	1	1	1	1	1	1	1	1	1	1	1	1	1	1	1	1	1	1	1	1	1	1	1	1	1	1	1	1	0	1	1	1	1	1	1	1	1	1
S2A_18410303	2A	C	GR2	1	1	1	0	0	1	1	1	1	1	1	1	1	1	1	1	1	1	1	1	1	1	1	1	1	1	1	1	1	1	1	1	1	1	1	1	0	1	1	1	1	1	1	1	1	1
S2A_18410311	2A	T	GR2	1	1	1	0	0	1	1	1	1	1	1	1	1	1	1	1	1	1	1	1	1	1	1	1	1	1	1	1	1	1	1	1	1	1	1	1	0	1	1	1	1	1	1	1	1	1
S2A_18410312	2A	G	GR2	1	1	1	1	1	1	1	1	1	1	1	1	1	1	1	1	1	1	1	1	1	1	1	1	1	1	1	1	1	1	1	1	1	1	1	1	0	1	1	1	1	1	1	1	1	1
S2A_18468495	2A	C	GR2	1	1	1	1	0	1	1	1	1	1	1	1	1	1	1	1	1	1	1	1	1	1	1	1	1	1	1	1	1	1	1	1	1	1	1	1	0	1	1	1	1	1	1	1	1	1
S2A_18487785	2A	G	GR2	1	1	1	1	1	1	1	1	1	1	1	1	1	1	1	1	1	1	1	1	1	1	1	1	1	1	1	1	1	1	1	1	1	1	1	1	0	1	1	1	1	1	1	1	1	1
S2A_18495181	2A	G	GR2	1	1	1	1	1	1	1	1	1	1	1	1	1	1	1	1	1	1	1	1	1	1	1	1	1	1	1	1	1	1	1	1	1	1	1	1	0	1	1	1	1	1	1	1	1	1
S2A_19049803	2A	G	GR2	1	1	1	1	1	1	1	1	1	1	1	1	1	1	1	1	1	1	1	1	1	1	1	1	1	1	1	1	1	1	1	1	1	1	1	1	0	1	1	1	1	1	1	1	1	1
S2A_21005775	2A	T	GR2	1	1	1	1	1	1	1	1	1	1	1	1	1	1	1	1	1	1	1	1	1	1	1	1	1	1	1	1	1	1	1	1	1	1	1	1	0	1	1	1	1	1	1	1	1	1
S2A_21005792	2A	T	GR2	1	1	1	1	0	1	1	1	1	1	1	1	1	1	1	1	1	1	1	1	1	1	1	1	1	1	1	1	1	1	1	1	1	1	1	1	0	1	1	1	1	1	1	1	1	1
S2A_2336941	2A	T	GR2	1	1	1	1	0	1	1	1	1	1	1	1	1	1	1	1	1	1	1	1	1	1	1	1	1	1	1	1	1	1	1	1	1	1	1	1	0	1	1	1	1	1	1	1	1	1
S2A_2336947	2A	G	GR2	1	1	1	1	0	1	1	1	1	1	1	1	1	1	1	1	1	1	1	1	1	1	1	1	1	1	1	1	1	1	1	1	1	1	1	1	0	1	1	1	1	1	1	1	1	1
S2A_2336965	2A	G	GR2	1	1	1	1	0	1	1	1	1	1	1	1	1	1	1	1	1	1	1	1	1	1	1	1	1	1	1	1	1	1	1	1	1	1	1	1	0	1	1	1	1	1	1	1	1	1
S2A_2336977	2A	T	GR2	1	1	1	1	0	1	1	1	1	1	1	1	1	1	1	1	1	1	1	1	1	1	1	1	1	1	1	1	1	1	1	1	1	1	1	1	0	1	1	1	1	1	1	1	1	1
S2A_2800562	2A	G	GR2	1	1	1	1	0	1	1	1	1	1	1	1	1	1	1	1	1	1	1	1	1	1	1	1	1	1	1	1	1	1	1	1	1	1	1	1	0	1	1	1	1	1	1	1	1	1
S2A_2800596	2A	G	GR2	1	1	1	1	0	1	1	1	1	1	1	1	1	1	1	1	1	1	1	1	1	1	1	1	1	1	1	1	1	1	1	1	1	1	1	1	0	1	1	1	1	1	1	1	1	1
S2A_2800603	2A	C	GR2	1	1	1	1	0	1	1	1	1	1	1	1	1	1	1	1	1	1	1	1	1	1	1	1	1	1	1	1	1	1	1	1	1	1	1	1	0	1	1	1	1	1	1	1	1	1
S2A_2800711	2A	A	GR2	1	1	1	0	0	1	1	1	1	1	1	1	1	1	1	1	1	1	1	1	1	1	1	1	1	1	1	1	1	1	1	1	1	1	1	1	0	1	1	1	1	1	1	1	1	1
S2A_3965047	2A	T	GR2	1	1	1	1	0	1	1	1	1	1	1	1	1	1	1	1	1	1	1	1	1	1	1	1	1	1	1	1	1	1	1	1	1	1	1	1	0	1	1	1	1	1	1	1	1	1
S2A_3965054	2A	C	GR2	1	1	1	1	0	1	1	1	1	1	1	1	1	1	1	1	1	1	1	1	1	1	1	1	1	1	1	1	1	1	1	1	1	1	1	1	0	1	1	1	1	1	1	1	1	1
S2A_4942949	2A	C	GR2	1	1	1	1	0	1	1	1	1	1	0	1	1	1	1	1	1	1	1	1	1	1	1	1	1	1	1	1	1	1	1	1	1	1	1	1	0	1	1	1	1	1	1	1	1	1
S2A_8142744	2A	A	GR2	1	1	1	1	0	1	1	1	1	1	1	1	1	1	1	1	1	1	1	1	1	1	1	1	1	1	1	1	1	1	1	1	1	1	1	1	0	1	1	1	1	1	1	1	1	1
S2A_8143171	2A	G	GR2	1	1	1	1	0	1	1	1	1	1	1	1	1	1	1	1	1	1	1	1	1	1	1	1	1	1	1	1	1	1	1	1	1	1	1	1	0	1	1	1	1	1	1	1	1	1
SUN_12441668	2A	T	GR2	1	1	1	1	1	1	1	1	1	1	1	1	1	1	1	1	1	1	1	1	1	1	1	1	1	1	1	1	1	1	1	1	1	1	1	1	0	1	1	1	1	1	1	1	1	1
SUN_12441675	2A	G	GR2	1	1	1	1	1	1	1	1	1	1	1	1	1	1	1	1	1	1	1	1	1	1	1	1	1	1	1	1	1	1	1	1	1	1	1	1	0	1	1	1	1	1	1	1	1	1
SUN_12522200	2A	T	GR2	1	1	1	1	1	1	1	1	1	1	1	1	1	1	1	1	1	1	1	1	1	1	1	1	1	1	1	1	1	1	1	1	1	1	1	1	0	1	1	1	1	1	1	1	1	1
SUN_12527313	2A	C	GR2	1	1	1	1	1	1	1	1	1	1	1	1	1	1	1	1	1	1	1	1	1	1	1	1	1	1	1	1	1	1	1	1	1	1	1	1	0	1	1	1	1	1	1	1	1	1
SUN_12527317	2A	T	GR2	1	1	1	1	1	1	1	1	1	1	1	1	1	1	1	1	1	1	1	1	1	1	1	1	1	1	1	1	1	1	1	1	1	1	1	1	0	1	1	1	1	1	1	1	1	1
SUN_12617412	2A	A	GR2	1	1	1	1	1	1	1	1	1	1	1	1	1	1	1	1	1	1	1	1	1	1	1	1	1	1	1	1	1	1	1	1	1	1	1	1	0	1	1	1	1	1	1	1	1	1
SUN_12617435	2A	G	GR2	1	1	1	1	1	1	1	1	1	1	1	1	1	1	1	1	1	1	1	1	1	1	1	1	1	1	1	1	1	1	1	1	1	1	1	1	0	1	1	1	1	1	1	1	1	1
SUN_12621574	2A	C	GR2	0	1	1	1	0	1	1	1	1	1	1	1	1	1	1	1	1	1	1	1	1	1	1	1	1	1	1	1	1	1	1	1	1	1	1	1	0	1	1	1	1	1	1	1	1	1
SUN_12621584	2A	C	GR2	0	1	1	1	0	1	1	1	1	1	1	1	1	1	1	1	1	1	1	1	1	1	1	1	1	1	1	1	1	1	1	1	1	1	1	1	0	1	1	1	1	1	1	1	1	1
SUN_12621596	2A	A	GR2	0	1	1	1	0	1	1	1	1	1	1	1	1	1	1	1	1	1	1	1	1	1	1	1	1	1	1	1	1	1	1	1	1	1	1	1	0	1	1	1	1	1	1	1	1	1
SUN_367803425	2A	T	GR2	1	1	1	1	1	1	1	1	1	1	1	1	1	1	1	1	1	1	1	1	1	1	1	1	1	1	1	1	1	1	1	1	1	1	1	1	0	1	1	1	1	1	1	1	1	1
SUN_462395253	2A	C	GR2	1	1	1	1	0	1	1	1	1	1	0	1	1	1	1	1	1	1	1	1	1	1	1	1	1	1	1	1	1	1	1	1	1	1	1	1	0	1	1	1	1	1	1	1	1	1
S2B_28097761	2B	C		1	1	1	1	0	1	1	1	1	1	1	1	1	1	1	1	1	1	N	1	1	1	1	1	1	1	1	1	1	1	N	N	1	1	1	1	0	1	1	1	1	1	1	N	1	1
S7B_704826623	7B	A	GR3	1	1	1	1	1	1	1	1	1	1	1	1	1	1	1	1	1	1	1	0	1	0	1	0	0	1	1	1	1	1	1	1	1	1	1	1	1	1	0	0	1	1	1	1	1	0
S7B_704826632	7B	G	GR3	1	1	1	1	1	1	1	1	1	1	1	1	1	1	1	1	1	1	1	0	1	0	1	0	0	1	1	1	1	1	1	1	1	1	1	1	1	1	0	0	1	1	1	1	1	0
S7B_704827404	7B	C	GR3	1	1	1	1	1	1	1	1	1	1	1	1	1	1	1	1	1	1	1	0	1	0	0	0	0	1	1	1	1	1	1	1	1	1	1	1	1	1	0	0	1	1	1	1	1	0
S7B_704827432	7B	C	GR3	1	1	1	1	1	1	1	1	1	1	1	1	1	1	1	1	1	1	1	0	1	0	0	0	0	1	1	1	1	1	1	1	1	1	1	1	1	1	0	0	1	1	1	1	1	0
S7B_704943664	7B	C	GR3	1	1	1	1	1	1	1	1	1	1	1	1	1	1	1	1	1	1	1	0	1	1	1	0	0	1	1	1	1	1	1	1	1	1	1	1	1	1	0	0	1	1	1	0	1	0
S7B_704943687	7B	T	GR3	1	1	1	1	1	1	1	1	1	1	1	1	1	1	1	1	1	1	1	0	1	1	1	0	0	1	1	1	1	1	1	1	1	1	1	1	1	1	0	0	1	1	1	0	1	0
S7B_705256749	7B	T	GR3	1	1	1	1	1	1	1	1	1	1	1	1	1	1	1	1	1	1	1	0	1	0	0	0	0	1	1	1	1	1	1	1	1	1	1	1	1	1	0	0	1	1	1	1	1	0
S7B_705256765	7B	T	GR3	1	1	1	1	1	1	1	1	1	1	1	1	1	1	1	1	1	1	1	0	1	0	0	0	0	1	1	1	1	1	1	1	1	1	1	1	1	1	0	0	1	1	1	1	1	0
Number of resistant allele/genotype				80	84	83	78	51	84	83	82	82	82	75	84	84	83	81	83	83	83	83	76	84	78	80	76	76	84	84	82	84	83	83	81	84	84	84	83	11	83	75	76	84	84	84	80	84	76
Number of GR				3	3	3	3	3	3	3	3	3	3	3	3	3	3	2	3	3	3	3	2	3	2	2	2	2	3	3	3	3	3	3	3	3	3	3	3	2	3	2	2	3	3	3	3	3	2
[truncated: 20 more columns]

## Sheet: Supplementary Table S4
Supplementary Table 4 : The genetic disatnce among the 23 selected genotypes using 11.911 SNP markers.
Genotype	NE17563	NE17564	NE17565	NE17524	NE17571	NE17452	NE17480	NE17430	NE17410	NE17552	NE17636	NE17550	NE17608	NE17568	NE17661	NE17469	NE17489	NE17532	NE17535	NE17496	NE17624	NE17627	NE17670
NE17563	0	0.435192	0.542267	0.53538	0.586522	0.527059	0.565824	0.566045	0.590066	0.595902	0.548004	0.554208	0.54065	0.528955	0.579513	0.570813	0.561013	0.565013	0.56957	0.570667	0.564053	0.566928	0.578505
NE17564		0	0.530215	0.526664	0.562053	0.544876	0.553832	0.558854	0.567516	0.580807	0.553832	0.534366	0.518686	0.531707	0.580304	0.570302	0.570667	0.579944	0.569057	0.567222	0.564126	0.565382	0.588722
NE17565			0	0.471611	0.550434	0.49659	0.503594	0.56516	0.571251	0.585882	0.518927	0.464304	0.506237	0.496422	0.540187	0.553154	0.566192	0.573219	0.578	0.553456	0.55721	0.553531	0.569204
NE17524				0	0.548537	0.486838	0.51384	0.571251	0.576555	0.589783	0.493473	0.500021	0.487523	0.485637	0.565013	0.56781	0.56979	0.585098	0.574599	0.565308	0.547624	0.547243	0.575976
NE17571					0	0.552626	0.537479	0.5996	0.575832	0.600434	0.545029	0.561608	0.559525	0.523806	0.595482	0.595202	0.608299	0.612398	0.618765	0.589005	0.607132	0.606376	0.607132
NE17452						0	0.527455	0.572855	0.576411	0.58709	0.499687	0.502184	0.467615	0.468328	0.56027	0.573946	0.546328	0.548916	0.552249	0.565898	0.541344	0.541883	0.579873
NE17480							0	0.489145	0.530293	0.535691	0.528718	0.400567	0.523328	0.483055	0.475398	0.525713	0.591054	0.60362	0.593308	0.506813	0.600086	0.59415	0.591407
NE17430								0	0.480892	0.497345	0.546175	0.489826	0.554359	0.551342	0.484348	0.490507	0.575687	0.5767	0.580448	0.448033	0.584528	0.580448	0.569057
NE17410									0	0.366994	0.565898	0.530765	0.553983	0.568251	0.51042	0.511563	0.577639	0.575469	0.582241	0.529821	0.599252	0.59723	0.601474
NE17552										0	0.583242	0.534756	0.578505	0.583099	0.4732	0.499103	0.590702	0.589854	0.595482	0.51989	0.597649	0.596322	0.610625
NE17636											0	0.51042	0.51254	0.494824	0.570155	0.58517	0.583671	0.582097	0.578361	0.553983	0.566487	0.565677	0.500688
NE17550						0						0	0.480284	0.466544	0.452939	0.491102	0.582384	0.597928	0.554208	0.496674	0.57147	0.569204	0.587019
NE17608						0.1							0	0.445888	0.530608	0.549296	0.563461	0.578072	0.559599	0.546099	0.562201	0.561533	0.584028
NE17568						0.2								0	0.54365	0.553079	0.573001	0.579657	0.569204	0.534522	0.536702	0.5346	0.578577
NE17661						0.3									0	0.368241	0.592886	0.595272	0.576049	0.474695	0.584885	0.580519	0.601197
NE17469						0.4										0	0.572709	0.581237	0.567884	0.46975	0.572199	0.570667	0.617484
NE17489						0.5											0	0.36597	0.444576	0.588226	0.594852	0.59408	0.576917
NE17532						0.6												0	0.50235	0.585668	0.581668	0.582026	0.592745
NE17535						0.7													0	0.589783	0.585098	0.585027	0.583528
NE17496						0.8														0	0.57074	0.570375	0.584314
NE17624						0.9															0	0.130113	0.601336
NE17627						1																0	0.600295
NE17670																							0
